# Supplementary material for: Extensive reshaping of bacterial operons by programmed mRNA decay
Source: PLoS Genet. 2018 Apr 18;14(4):e1007354. doi: 10.1371/journal.pgen.1007354 (PMC5927463; doi:10.1371/journal.pgen.1007354)
Supplement: S1 Table — (XLSX) [file pgen.1007354.s001.xlsx]

## Sheet: Deposited data
Library ID	Library identifier
Library type	Type of RNA-seq protocol used in sample
Sample and library descriptions	Brief description of the sample
ENA deposit number	Specific ENA deposit number for library
Library ID	Library type	Sample and library descriptions	ENA deposit number
Dar_2017_lib_1	5'-seq TAP	E. coli; LB 37c OD=0.5; RNA treated with TAP before 5'-seq library preparation.	ERS2310093
Dar_2017_lib_2	5'-seq noTAP	E. coli; LB 37c grown to OD=0.5	ERS2310094
Dar_2017_lib_3	RNA-seq	Rifampicin assay; E. coli; LB 37c OD=0.5; repeat 1; time = 0 min	ERS2310095
Dar_2017_lib_4	RNA-seq	Rifampicin assay; E. coli; LB 37c OD=0.5; repeat 1; time = 1 min	ERS2310096
Dar_2017_lib_5	RNA-seq	Rifampicin assay; E. coli; LB 37c OD=0.5; repeat 1; time = 2 min	ERS2310097
Dar_2017_lib_6	RNA-seq	Rifampicin assay; E. coli; LB 37c OD=0.5; repeat 1; time = 3 min	ERS2310098
Dar_2017_lib_7	RNA-seq	Rifampicin assay; E. coli; LB 37c OD=0.5; repeat 1; time = 4 min	ERS2310099
Dar_2017_lib_8	RNA-seq	Rifampicin assay; E. coli; LB 37c OD=0.5; repeat 1; time = 6 min	ERS2310100
Dar_2017_lib_9	RNA-seq	Rifampicin assay; E. coli; LB 37c OD=0.5; repeat 1; time = 8 min	ERS2310101
Dar_2017_lib_10	RNA-seq	Rifampicin assay; E. coli; LB 37c OD=0.5; repeat 1; time = 10 min	ERS2310102
Dar_2017_lib_11	RNA-seq	Rifampicin assay; E. coli; LB 37c OD=0.5; repeat 1; time = 15 min	ERS2310103
Dar_2017_lib_12	RNA-seq	Rifampicin assay; E. coli; LB 37c OD=0.5; repeat 2; time = 0 min	ERS2310104
Dar_2017_lib_13	RNA-seq	Rifampicin assay; E. coli; LB 37c OD=0.5; repeat 2; time = 1 min	ERS2310105
Dar_2017_lib_14	RNA-seq	Rifampicin assay; E. coli; LB 37c OD=0.5; repeat 2; time = 2 min	ERS2310106
Dar_2017_lib_15	RNA-seq	Rifampicin assay; E. coli; LB 37c OD=0.5; repeat 2; time = 3 min	ERS2310107
Dar_2017_lib_16	RNA-seq	Rifampicin assay; E. coli; LB 37c OD=0.5; repeat 2; time = 4 min	ERS2310108
Dar_2017_lib_17	RNA-seq	Rifampicin assay; E. coli; LB 37c OD=0.5; repeat 2; time = 5 min	ERS2310109
Dar_2017_lib_18	RNA-seq	Rifampicin assay; E. coli; LB 37c OD=0.5; repeat 2; time = 6 min	ERS2310110
Dar_2017_lib_19	RNA-seq	Rifampicin assay; E. coli; LB 37c OD=0.5; repeat 2; time = 8 min	ERS2310111
Dar_2017_lib_20	RNA-seq	Rifampicin assay; E. coli; LB 37c OD=0.5; repeat 2; time = 10 min	ERS2310112
Dar_2017_lib_21	RNA-seq	Rifampicin assay; E. coli; LB 37c OD=0.5; repeat 2; time = 15 min	ERS2310113
Dar_2017_lib_22	RNA-seq	Rifampicin assay; E. coli; LB 37c OD=0.5; repeat 2; time = 20 min	ERS2310114
Dar_2017_lib_23	RNA-seq	Rifampicin assay; E. coli; LB 37c OD=0.5; repeat 3; time = 0 min	ERS2310115
Dar_2017_lib_24	RNA-seq	Rifampicin assay; E. coli; LB 37c OD=0.5; repeat 3; time = 1 min	ERS2310116
Dar_2017_lib_25	RNA-seq	Rifampicin assay; E. coli; LB 37c OD=0.5; repeat 3; time = 2 min	ERS2310117
Dar_2017_lib_26	RNA-seq	Rifampicin assay; E. coli; LB 37c OD=0.5; repeat 3; time = 3 min	ERS2310118
Dar_2017_lib_27	RNA-seq	Rifampicin assay; E. coli; LB 37c OD=0.5; repeat 3; time = 4 min	ERS2310119
Dar_2017_lib_28	RNA-seq	Rifampicin assay; E. coli; LB 37c OD=0.5; repeat 3; time = 5 min	ERS2310120
Dar_2017_lib_29	RNA-seq	Rifampicin assay; E. coli; LB 37c OD=0.5; repeat 3; time = 6 min	ERS2310121
Dar_2017_lib_30	RNA-seq	Rifampicin assay; E. coli; LB 37c OD=0.5; repeat 3; time = 8 min	ERS2310122
Dar_2017_lib_31	RNA-seq	Rifampicin assay; E. coli; LB 37c OD=0.5; repeat 3; time = 10 min	ERS2310123
Dar_2017_lib_32	RNA-seq	Rifampicin assay; E. coli; LB 37c OD=0.5; repeat 3; time = 15 min	ERS2310124
Dar_2017_lib_33	RNA-seq	Rifampicin assay; E. coli; LB 37c OD=0.5; repeat 3; time = 20 min	ERS2310125
Dar_2017_lib_34	RNA-seq	Rifampicin assay; E. aerogenes; LB 37c OD=0.5; repeat 3; time = 0 min	ERS2310126
Dar_2017_lib_35	RNA-seq	Rifampicin assay; E. aerogenes; LB 37c OD=0.5; repeat 3; time = 1 min	ERS2310127
Dar_2017_lib_36	RNA-seq	Rifampicin assay; E. aerogenes; LB 37c OD=0.5; repeat 3; time = 2 min	ERS2310128
Dar_2017_lib_37	RNA-seq	Rifampicin assay; E. aerogenes; LB 37c OD=0.5; repeat 3; time = 3 min	ERS2310129
Dar_2017_lib_38	RNA-seq	Rifampicin assay; E. aerogenes; LB 37c OD=0.5; repeat 3; time = 4 min	ERS2310130
Dar_2017_lib_39	RNA-seq	Rifampicin assay; E. aerogenes; LB 37c OD=0.5; repeat 3; time = 5 min	ERS2310131
Dar_2017_lib_40	RNA-seq	Rifampicin assay; E. aerogenes; LB 37c OD=0.5; repeat 3; time = 6 min	ERS2310132
Dar_2017_lib_41	RNA-seq	Rifampicin assay; E. aerogenes; LB 37c OD=0.5; repeat 3; time = 8 min	ERS2310133
Dar_2017_lib_42	RNA-seq	Rifampicin assay; E. aerogenes; LB 37c OD=0.5; repeat 3; time = 10 min	ERS2310134
Dar_2017_lib_43	RNA-seq	Rifampicin assay; E. aerogenes; LB 37c OD=0.5; repeat 3; time = 15 min	ERS2310135
Dar_2017_lib_44	RNA-seq	S. typhimurium; LB 37c OD=0.5; repeat 1	ERS2310136
Dar_2017_lib_45	RNA-seq	S. typhimurium; LB 37c OD=0.5; repeat 2	ERS2310137
Dar_2017_lib_46	RNA-seq	S. typhimurium; LB 37c OD=0.5; repeat 3	ERS2310138
Dar_2017_lib_47	term-seq	E. coli; LB 37c OD=0.5; repeat 1	ERS2310139
Dar_2017_lib_48	term-seq	E. coli; LB 37c OD=0.5; repeat 2	ERS2310140
Dar_2017_lib_49	term-seq	E. coli; LB 37c OD=0.5; repeat 3	ERS2310141
Dar_2017_lib_50	term-seq	E. aerogenes; LB 37c OD=0.5	ERS2310142
Dar_2017_lib_51	term-seq	S. typhimurium; LB 37c OD=0.5; repeat 1	ERS2310143
Dar_2017_lib_52	term-seq	S. typhimurium; LB 37c OD=0.5; repeat 2	ERS2310144
Dar_2017_lib_53	term-seq	S. typhimurium; LB 37c OD=0.5; repeat 3	ERS2310145
Dar_2017_lib_54	5'-seq noTAP	RNase E WT E. coli; LB, 10min exposure to 44c at OD=0.5; repeat 1	ERS2310146
Dar_2017_lib_55	5'-seq noTAP	RNase E WT E. coli; LB, 10min exposure to 44c at OD=0.5; repeat 2	ERS2310147
Dar_2017_lib_56	5'-seq noTAP	RNase E WT E. coli; LB, 10min exposure to 44c at OD=0.5; repeat 3	ERS2310148
Dar_2017_lib_57	5'-seq noTAP	RNase E temperature sensitive mutant; LB, 10min exposure to 44c at OD=0.5; repeat 1	ERS2310149
Dar_2017_lib_58	5'-seq noTAP	RNase E temperature sensitive mutant; LB, 10min exposure to 44c at OD=0.5; repeat 2	ERS2310150
Dar_2017_lib_59	5'-seq noTAP	RNase E temperature sensitive mutant; LB, 10min exposure to 44c at OD=0.5; repeat 3	ERS2310151
