# Supplementary material for: Extensive reshaping of bacterial operons by programmed mRNA decay
Source: PLoS Genet. 2018 Apr 18;14(4):e1007354. doi: 10.1371/journal.pgen.1007354 (PMC5927463; doi:10.1371/journal.pgen.1007354)
Supplement: S2 Table — (XLSX) [file pgen.1007354.s002.xlsx]

## Sheet: Operon list
E. coli operons analyzed in this study
accB-accC
ackA-pta
acpS-pdxJ-recO-era-rnc
acrB-acrA
alkB-ada
amiA-hemF
ampD-ampE
ampG-yajG
ansA-pncA
apaH-apaG-rsmA-pdxA-surA
argC-argB-argH
aroL-yaiA-aroM
artM-artQ-artI-artP
atpC-atpD-atpG-atpA-atpH-atpF-atpE-atpB-atpI
bamA-hlpA-lpxD-fabZ-lpxA-lpxB-rnhB-dnaE
basS-basR
bcsE-bcsF-bcsG
bepA-yfgD
betA-betB-betI
btuB-murI
btuD-btuE-btuC
btuR-yciK
cadA-cadB
carA-carB
cbpM-cbpA
chpS-chpB
clpX-lon
cobC-nadD-holA-lptE-leuS
cobT-cobS-cobU
codB-codA
cptA-sdhE
cpxA-cpxR
creA-creB-creC-creD
csdA-csdE
cspC-yobF
cutC-yecM
cydA-cydB
cydC-cydD
cyoE-cyoD-cyoC-cyoB-cyoA
cysC-cysN-cysD
cysH-cysI-cysJ
cysM-cysA-cysW-cysU-cysP
dadA-dadX
dapA-nlpB
dcd-udk
dcyD-tcyL-tcyN
deaD-yrbN
dedA-truA-usg-pdxB
dedD-folC
def-fmt
deoC-deoA-deoB-deoD
der-bamB
dhaM-dhaL-dhaK
dmsA-dmsB-dmsC
dsdX-dsdA
dusB-fis
dut-slmA
efeO-efeB
emrR-emrA-emrB
entC-entE-entB-entA-ybdB
envZ-ompR
eutR-eutK-eutL-eutC-eutB
exbD-exbB
fabR-yijD
fadA-fadB
fbaA-pgk-epd
fdhE-fdoI-fdoH-fdoG
fdnG-fdnH-fdnI
fecE-fecD-fecC-fecB-fecA
fecR-fecI
feoA-feoB-feoC
fepC-fepG-fepD
fes-ybdZ-entF-fepE
fetA-fetB
fhuA-fhuC-fhuD-fhuB
fimA-fimI-fimC-fimD-fimF-fimG-fimH
flgB-flgC-flgD-flgE-flgF-flgG-flgH-flgI-flgJ
flhC-flhD
fliY-fliZ-fliA
folX-yfcH
frdD-frdC-frdB-frdA
frmB-frmA-frmR
fruA-fruK-fruB
ftsX-ftsE-ftsY
fucO-fucA
fucP-fucI-fucK-fucU-fucR
fur-uof
galM-galK-galT-galE
gatD-gatC-gatB-gatA-gatZ-gatY
gcvP-gcvH-gcvT
glcA-glcB-glcG-glcF-glcE-glcD
glf-rfc
glgP-glgA-glgC-glgX-glgB
glmS-glmU
glnE-ygiF
glnG-glnL-glnA
glnQ-glnP-glnH
gloC-ycbK
glpA-glpB-glpC
glpQ-glpT
glpR-glpG-glpE
glpX-glpK-glpF
gltB-gltD-gltF
gltI-gltJ-gltK-gltL-sroC
glyS-glyQ
gntU-gntK-gntR
gntX-gntY
gpmM-envC-yibQ
gpsA-secB-grxC-yibN
groS-groL
hemA-prfA-prmC
hemY-hemX-hemD-hemC
hinT-ycfL-lpoB-thiK-nagZ-ycfP
hisL-hisG-hisD-hisC-hisB-hisH-hisA-hisF-hisI
hisP-hisM-hisQ-hisJ-argT
hokD-relE-relB
holD-rimI-yjjG
hsdS-hsdM-hsdR
hslU-hslV
hsrA-yieP
htrG-cca
hybG-hybF-hybE-hybD-hybC-hybB-hybA-hybO
hycI-hycH-hycG-hycF-hycE-hycD-hycC-hycB-hycA
hypA-hypB-hypC-hypD-hypE-fhlA
iaaA-gsiA-gsiB-gsiC-gsiD
ibpB-ibpA
ihfA-pheT-pheS-pheM-rplT-rpmI-infC-thrS
ilvE-ilvD-ilvA
iscA-iscU-iscS-iscR
iscX-fdx-hscA-hscB
ispF-ispD
kdpE-kdpD
kdtA-coaD
kefF-kefC
lacI-mhpR
lapA-lapB
lepB-lepA
lldP-lldR-lldD
lnt-ybeX-ybeY-ybeZ
lolA-rarA
lolC-lolD-lolE
lplA-ytjB
lplT-aas
lptB-rpoN-hpf-ptsN-yhbJ
lptF-lptG
macA-macB
malG-malF-malE
malK-lamB-malM
malQ-malP
malX-malY
manX-manY-manZ
marR-marA-marB
mazG-mazF-mazE
mcrC-mcrB
mdlA-mdlB
mdoG-mdoH
menF-menD-yfbB-menB-menC-menE
metB-metL
metQ-metI-metN
metY-yhbC-nusA-infB-rbfA-truB-rpsO-pnp
mglC-mglA-mglB
mhpA-mhpB-mhpC-mhpD-mhpF-mhpE
minE-minD-minC
mlaB-mlaC-mlaD-mlaE-mlaF
mntR-ybiR
moaA-moaB-moaC-moaD-moaE
mobB-mobA
modA-modB-modC
moeB-moeA
mqsA-mqsR
mraZ-mraW-ftsL-ftsI-murE-murF-mraY-murD-ftsW-murG-murC-ddlB-ftsQ-ftsA-ftsZ-lpxC
mreD-mreC-mreB
mscM-psd
mtgA-elbB
mtlA-mtlD-mtlR
murA-ibaG
murB-birA
murQ-murP-yfeW
mutM-rpmG-rpmB-yicR
nadA-pnuC
nagB-nagA-nagC-nagD
nagK-cobB
napF-napD-napA-napG-napH-napB-napC-ccmA-ccmB-ccmC-ccmD-ccmE-ccmF-ccmG-ccmH
nemR-nemA-gloA
nikA-nikB-nikC-nikD-nikE-nikR
nirB-nirD-nirC-cysG
nrdA-nrdB-yfaE
nrdG-nrdD
nrdH-nrdI-nrdE-nrdF
nrdR-ribD-ribE-nusB-thiL-pgpA
nsrR-rnr-rlmB-yjfI
nudC-hemE-nfi
nudJ-rluE
nuoN-nuoM-nuoL-nuoK-nuoJ-nuoI-nuoH-nuoG-nuoF-nuoE-nuoC-nuoB-nuoA
obgE-yhbE
oppA-oppB-oppC-oppD-oppF
paaX-paaY
pal-cpoB-tolB
panC-panB
parE-yqiA-cpdA-yqiB-nudF
pcm-umpG
pdhR-aceE-aceF-lpdA
pdxY-tyrS-pdxH
pepQ-yigZ-trkH-hemG
phoQ-phoP
phoU-pstB-pstA-pstC-pstS
pldB-yigL
pntB-pntA
potD-potC-potB-potA
ppk-ppx
pqiA-pqiB
prc-proQ
prfB-recJ-dsbC
prlC-yhiQ
proB-proA
proV-proW-proX
prs-ispE-lolB
pspA-pspB-pspC-pspD-pspE
ptsH-ptsI-crr
ptsP-rppH
purB-hflD
purD-purH
purK-purE
purM-purN
puuD-puuR-puuC-puuB-puuE
pyrE-rph
ratB-ratA
rbsD-rbsA-rbsC-rbsB-rbsK-rbsR
rcsD-rcsB
rcsF-trmO
recD-recB-ptrA
recF-dnaN-dnaA
rfaD-rfaF-rfaC-rfaL
rfaQ-rfaG-rfaP-rfaS-rfaB-rfaI-rfaJ-rfaY-rfaZ-waaU
rfbB-rfbD-rfbA-rfbC-rfbX
rffM-wzyE-rffT-wzxE-wecE-rffC-rffH-rffG-wecC-wecB-wzzE-rfe
ribF-ileS-lspA-fkpB-ispH
rlmL-uup
rlpA-mrdB-mrdA-rlmH-rsfS
rluA-rapA
rnt-lhr
rof-yaeP
rplK-rplA-rplJ-rplL-rpoB-rpoC
rplQ-rpoA-rpsD-rpsK-rpsM
rplS-trmD-rimM-rpsP
rpmA-rplU
yceD-rpmF-plsX-fabH-fabD-fabG
rpmJ-secY-rplO-rpmD-rpsE-rplR-rplF-rpsH-rpsN-rplE-rplX-rplN
rpoZ-spoT-trmH-recG
rpsF-priB-rpsR-rplI
rpsI-rplM
rpsQ-rpmC-rplP-rpsC-rplV-rpsS-rplB-rplW-rplD-rplC-rpsJ
rseC-rseB-rseA-rpoE
rsmD-yhhL
rsmE-gshB
rsmG-mnmG
rssA-rssB
ruvB-ruvA
ruvC-yebC-nudB
sanA-yeiS
sapF-sapD-sapC-sapB-sapA
sbcC-sbcD
sdaC-sdaB
sdhC-sdhD-sdhA-sdhB-sucA-sucB-sucC-sucD
secE-nusG
secM-secA-mutT
selB-selA
seqA-pgm
serB-radA-nadR
sgrR-sroA-tbpA-thiP-thiQ
smtA-mukF-mukE-mukB
sohA-yhaV
srlA-srlE-srlB-srlD-gutM-srlR-gutQ
sspB-sspA
sufE-sufS-sufD-sufC-sufB-sufA
tag-yiaC
tamA-tamB-ytfP
tatA-tatB-tatC
tdcG-tdcF-tdcE-tdcD-tdcC-tdcB-tdcA
tehA-tehB
thrL-thrA-thrB-thrC
thyA-lgt
tmcA-ypfJ
tolC-ygiA-ygiB-ygiC
topB-selD-ydjA
treC-treB
trpA-trpB-trpC-trpD-trpE-trpL
trpS-gph-rpe-dam-damX-aroB-aroK
tufA-fusA-rpsG-rpsL
tusB-tusC-tusD-yheO
tyrA-aroF
ubiC-ubiA
ubiE-ubiJ-ubiB
ubiI-ubiH-pepP-ygfB
ubiX-purF-cvpA
ugpQ-ugpC-ugpE-ugpA-ugpB
uhpC-uhpB-uhpA-ilvN-ilvB-ivbL
uvrC-uvrY
uxaA-uxaC
uxuA-uxuB
valS-holC
wbbK-wbbJ-wbbI
yacG-zapD-coaE
yadG-yadH
yadS-btuF-mtn
yaeQ-arfB-nlpE
yagE-yagF
yajC-secD-secF
yajL-panE
yajO-dxs-ispA-xseB
ybaB-recR
ybaM-priC
ybbJ-qmcA
ybbO-tesA
ybcJ-folD
ybgC-tolQ-tolR-tolA
ybgI-ybgJ-ybgK-ybgL-nei
ybhR-ybhS-ybhF-ybhG-ybiH
ybjC-nfsA-rimK-ybjN
ybjQ-amiD
ybjT-ltaE-poxB
ycaI-msbA-lpxK-ycaQ
ycaR-kdsB
yccS-yccF
ycdX-ycdY
yceI-yceJ
ycfH-holB-tmk-mltG-pabC
ychF-pth
ychQ-ychA-kdsA
yciB-yciC
yciS-yciM-pyrF-yciH
yciV-yciO-yciQ
ycjX-ycjF-tyrR
ydgI-folM
ydgK-rsxA-rsxB-rsxC-rsxD-rsxG-rsxE-nth
ydhI-ydhJ-ydhK
ydjX-ydjY-ydjZ-ynjA-ynjB-ynjC-ynjD
yeaY-tsaB
yebY-yebZ-yobA
yecD-yecE
yecN-cmoA-cmoB
yedE-yedF
yehT-yehU
yeiR-lpxT
yeiT-yeiA
yejL-yejM
yfbT-yfbU
yfcL-epmC-yfcA-mepA-aroC-prmB
yfeC-yfeD
yfeZ-ypeA
yffB-dapE-ypfN
yfiH-rluD
ygaV-ygaP
ygaZ-ygaH
yggC-yggD-yggF-yggP-cmtA-cmtB
yggL-trmI
yggS-yggT-yggU-rdgB-yggW
yhaM-yhaO
yhbS-yhbT
yhbU-yhbV
yhcH-nanK-nanE-nanT-nanA
yhdT-panF-prmA
yheS-yheT-yheU
yheV-kefB-kefG
yhiD-hdeB-hdeA
yifL-dapF-yigA-xerC-yigB
yihL-yihM
yihX-yihY-dtd-yiiD
yiiS-uspD
yjbQ-yjbR
yjdC-dsbD
yjeF-yjeE-amiB-mutL-miaA-hfq-hflX-hflK-hflC
yjiA-yjiX
yjjA-dnaC-dnaT-yjjB
yjjU-yjjV
ykgE-ykgF-ykgG
ymfD-ymfE
ynfB-speG
ypdA-ypdB-ypdC
ypeB-ligA
yqaA-yqaB
yqcA-truC-yqcC
yqgE-yqgF
yqjA-mzrA
yqjC-yqjD-yqjE-yqjK
yrbG-kdsD-kdsC-lptC-lptA-lptB
yrdD-rimN-aroE-yrdB
yrfG-hslR-hslO
znuC-znuB
zraS-zraR
