# Supplementary material for: Extensive reshaping of bacterial operons by programmed mRNA decay
Source: PLoS Genet. 2018 Apr 18;14(4):e1007354. doi: 10.1371/journal.pgen.1007354 (PMC5927463; doi:10.1371/journal.pgen.1007354)
Supplement: S3 Table — (XLSX) [file pgen.1007354.s003.xlsx]

## Sheet: S3 - Diff decay E.coli
Operon	The operon in which a specific consecutive gene pair is compared (e.g., malE-malF-malG operon)
Upstream gene in pair	The first gene in the analyzed gene-pair (e.g., the malE gene in the malE-malF pair)
Downstream gene in pair	The second gene in the analyzed gene-pair (e.g., the malF gene in the malE-malF pair)
Stabilized gene in pair	The stabilized gene in pair (e.g., the malE gene in the malE-malF pair)
Upstream gene description	Gene annotation for Upstream gene in pair
Downstream gene description	Gene annotation for Downstream gene in pair
Average half-life ratio between stabilzed and non-stablized genes	Average half-life ratio between the stable and unstable genes (e.g., ratio = [half-life of malE] / [half-life of malF])
Stdv of half-life ratio between stabilzed and non-stablized genes	Standard deviation of the half-life ratio
Average ratio in steady-state mRNA levels between stabilzed and non-stablized genes	Average steady-state mRNA ratio between the stable and unstable genes (e.g., ratio = [mRNA level of malE] / [mRNA level of malF])
Stdv of ratio in steady-state mRNA levels between stabilzed and non-stablized genes	Standard deviation of the steady-state mRNA level ratio
Half-life from	Indicates whether the half-life is calculated using the data generated in this study or taken from Moffitt et al 2016, Elife
Manually selected borderline case	Indicates whether a manual desciion was made to include the gene-pair due to clear, yet sub-threshold signal
Half-life ratio average from Moffitt 2016	The half-life ratio measured between the genes when using the data published in Moffitt et al 2016, Elife
Operon	Upstream gene in pair	Downstream gene in pair	Stabilized gene in pair	Upstream gene description	Downstream gene description	Average half-life ratio between stabilzed and non-stablized genes	Stdv of half-life ratio between stabilzed and non-stablized genes	Average ratio in steady-state mRNA levels between stabilzed and non-stablized genes	Stdv of ratio in steady-state mRNA levels between stabilzed and non-stablized genes	Half-life from	Manually selected borderline case	Half-life ratio average from Moffitt 2016
artM-artQ-artI-artP	artI	artQ	upstream	arginine transporter subunit	arginine transporter subunit	1.84619	0.278747	2.90666	0.854286	this study	v	1.29062
artM-artQ-artI-artP	artP	artI	downstream	arginine transporter subunit	arginine transporter subunit	2.9586	0.565979	1.91358	0.444016	this study	v	1.8018
atpC-atpD-atpG-atpA-atpH-atpF-atpE-atpB-atpI	atpI	atpB	downstream	F0 sector of membrane-bound ATP synthase,	ATP synthase, membrane-bound accessory factor	1.94894	0.227169	3.68364	1.1239	this study	v	2.25924
bepA-yfgD	bepA	yfgD	downstream	periplasmic metalloprotease and chaperone for	putative oxidoreductase	3.1252	0.0289201	7.16089	0.817769	this study		NA
cobC-nadD-holA-lptE-leuS	lptE	holA	upstream	DNA polymerase III, delta subunit	LPS assembly OM complex LptDE, lipoprotein	2.55266	0.325388	3.88234	1.33166	this study		1.06444
cpxA-cpxR	cpxR	cpxA	upstream	response regulator in two-component system	sensory histidine kinase in two-component	2.43361	0.496383	2.42125	0.285921	this study		1.56172
envZ-ompR	ompR	envZ	upstream	response regulator in two-component system	sensory histidine kinase in two-component	2.24086	0.438928	3.0961	0.520682	this study		2.20792
eutR-eutK-eutL-eutC-eutB	eutK	eutR	upstream	eut operon transcriptional activator, AraC	putative ethanol utilization carboxysome	3.91803	NA	3.08333	0.656167	this study		NA
fbaA-pgk-epd	epd	pgk	downstream	phosphoglycerate kinase	D-erythrose 4-phosphate dehydrogenase	2.43016	0.115871	2.99814	0.568535	this study		1.78216
folX-yfcH	folX	yfcH	upstream	D-erythro-7,8-dihydroneopterin triphosphate	putative NAD-dependent nucleotide-sugar	2.15298	0.366016	2.72241	0.226362	this study		1.23158
gcvP-gcvH-gcvT	gcvH	gcvP	upstream	glycine decarboxylase, PLP-dependent, subunit	glycine cleavage complex lipoylprotein	2.20604	0.0208528	5.03463	1.32569	this study		1.41843
glf-rfc	glf	rfc	upstream	UDP-galactopyranose mutase, FAD/NAD(P)-binding	O-antigen polymerase	2.39545	0.159091	2.23863	0.0795694	this study		NA
glgP-glgA-glgC-glgX-glgB	glgX	glgC	downstream	glucose-1-phosphate adenylyltransferase	glycogen debranching enzyme	2.61699	0.761058	2.60764	0.984557	this study		2.15079
gntU-gntK-gntR	gntK	gntU	upstream	gluconate transporter, low affinity GNT 1	gluconate kinase 2	2.45597	0.78298	2.13492	0.259933	this study		1.94029
gpmM-envC-yibQ	gpmM	envC	upstream	phosphoglycero mutase III,	activator of AmiB,C murein hydrolases, septal	2.55766	0.63086	5.82518	2.56082	this study		2.88125
hisP-hisM-hisQ-hisJ-argT	hisJ	hisQ	upstream	histidine/lysine/arginine/ornithine transporter	histidine/lysine/arginine/ornithine transporter	3.71765	NA	5.83333	2.80753	this study		1.38503
hsrA-yieP	yieP	hsrA	upstream	putative multidrug or homocysteine efflux	putative transcriptional regulator	2.29286	NA	4.8598	0.297203	Moffitt et al. 2016		2.29286
malG-malF-malE	malE	malF	upstream	maltose transporter subunit	maltose transporter subunit	3.21151	0.635645	3.26329	0.399361	this study		3.06433
marR-marA-marB	marR	marA	downstream	transcriptional repressor of multiple	multiple antibiotic resistance transcriptional	4.03247	0.603896	6.35556	2.23728	this study		2.17803
mcrC-mcrB	mcrB	mcrC	upstream	5-methylcytosine-specific restriction enzyme	5-methylcytosine-specific restriction enzyme	2.63866	0.88356	2.78373	0.504242	Moffitt et al. 2016		2.63866
menF-menD-yfbB-menB-menC-menE	menC	menE	upstream	O-succinylbenzoyl-CoA synthase	O-succinylbenzoate-CoA ligase	2.25346	0.508841	2.68713	0.255214	this study		1.36694
metQ-metI-metN	metI	metQ	downstream	DL-methionine transporter subunit	DL-methionine transporter subunit	3.84906	0	2.54891	0.604125	this study		3.10204
mglC-mglA-mglB	mglB	mglA	upstream	fused methyl-galactoside transporter subunits	methyl-galactoside transporter subunit	2.65026	0.367211	3.03768	0.567887	this study		NA
mraZ-mraW-ftsL-ftsI-murE-murF-mraY-murD-ftsW-murG-murC-ddlB-ftsQ-ftsA-ftsZ-lpxC	ftsA	ftsZ	downstream	ATP-binding cell division protein involved in	GTP-binding tubulin-like cell division protein	4.6243	0.0369944	1.92093	0.0762201	this study	v	NA
mtgA-elbB	elbB	mtgA	upstream	biosynthetic peptidoglycan transglycosylase	isoprenoid biosynthesis protein with	4.05927	0.0972482	3.58962	0.73271	this study		2.66467
murQ-murP-yfeW	murP	yfeW	upstream	N-acetylmuramic acid permease, EIIBC component,	penicillin binding protein PBP4B; weak	2.02151	NA	2.01616	0.129167	Moffitt et al. 2016		2.02151
murQ-murP-yfeW	murQ	murP	upstream	N-acetylmuramic acid 6-phosphate (MurNAc-6-P)	N-acetylmuramic acid permease, EIIBC component,	4	NA	2.24762	0.657384	this study		1.81794
nrdG-nrdD	nrdD	nrdG	upstream	anaerobic ribonucleotide reductase activating	anaerobic ribonucleoside-triphosphate	2.3774	0.183036	2.70278	0.181854	this study		1.74118
phoQ-phoP	phoP	phoQ	upstream	response regulator in two-component system	sensory histidine kinase in two-component	2.80179	0.154731	2.07213	0.646912	this study		3.21458
potD-potC-potB-potA	potC	potD	downstream	polyamine transporter subunit	polyamine transporter subunit	4.77722	1.16722	5.41316	2.18395	this study		3.96835
pspA-pspB-pspC-pspD-pspE	pspA	pspB	upstream	regulatory protein for phage-shock-protein	psp operon transcription co-activator	2.1179	NA	2.71786	0.162181	Moffitt et al. 2016		2.1179
ptsH-ptsI-crr	ptsH	ptsI	upstream	phosphohistidinoprotein-hexose	PEP-protein phosphotransferase of PTS system	2.4169	0.220046	2.29838	0.2897	this study		1.83731
rbsD-rbsA-rbsC-rbsB-rbsK-rbsR	rbsD	rbsA	upstream	putative cytoplasmic sugar-binding protein	fused D-ribose transporter subunits of ABC	11.5122	NA	4.93252	1.6122	this study		NA
rfaD-rfaF-rfaC-rfaL	rfaD	rfaF	upstream	ADP-L-glycero-D-mannoheptose-6-epimerase,	ADP-heptose:LPS heptosyltransferase II	2.18801	0.291767	2.37762	0.433346	this study		NA
rpoZ-spoT-trmH-recG	rpoZ	spoT	upstream	RNA polymerase, omega subunit	bifunctional (p)ppGpp synthetase II/	5.16469	0.989405	6.03298	0.70112	this study		2.20002
tatA-tatB-tatC	tatA	tatB	upstream	TatABCE protein translocation system subunit	TatABCE protein translocation system subunit	2.52382	0.363262	2.95486	0.718861	this study		2.30628
tehA-tehB	tehA	tehB	downstream	potassium-tellurite ethidium and proflavin	tellurite, selenium methyltransferase,	4.48335	1.56544	4.47013	0.254077	this study		5.91394
topB-selD-ydjA	selD	topB	upstream	DNA topoisomerase III	selenophosphate synthase	3.03072	0.598326	2.3589	0.499598	this study		2.22081
uhpC-uhpB-uhpA-ilvN-ilvB-ivbL	uhpA	uhpB	upstream	response regulator in two-component system	sensory histidine kinase in two-component	3.05882	NA	4.04862	0.212964	this study		2.09211
yajC-secD-secF	yajC	secD	upstream	SecYEG protein translocase auxillary subunit	SecYEG protein translocase auxillary subunit	5.69092	0.799497	3.48718	0.85889	this study		2.36432
ychQ-ychA-kdsA	ychA	kdsA	downstream	transglutaminase-like TPR-repeat protein	3-deoxy-D-manno-octulosonate 8-phosphate	2.26857	0.54641	2.90221	0.561039	this study		1.6674
ydhI-ydhJ-ydhK	ydhJ	ydhK	upstream	putative membrane fusion protein (MFP) of YdhJK	putative efflux protein (PET) component of	2.07407	NA	2.33333	NA	Moffitt et al. 2016		2.07407
yebY-yebZ-yobA	yebZ	yebY	downstream	DUF2511 family protein	inner membrane protein	2.17724	0.194189	2.13194	0.130047	this study		2.03155
yecD-yecE	yecD	yecE	upstream	isochorismatase family protein	UPF0759 family protein	3.51163	NA	3	NA	Moffitt et al. 2016		3.51163
yggL-trmI	trmI	yggL	downstream	DUF469 family protein	tRNA m(7)G46 methyltransferase, SAM-dependent	5.51068	0.634485	4.2245	1.56016	this study		3.52404
yheV-kefB-kefG	kefB	yheV	downstream	DUF2387 family putative metal-binding protein	potassium:proton antiporter	2.34375	0	5.00855	0.547009	Moffitt et al. 2016		2.34375
yihX-yihY-dtd-yiiD	yihX	yihY	upstream	alpha-D-Glucose-1-P phosphatase,	BrkB family putative transporter, inner	2.38252	1.06731	2.12327	0.323971	this study		1.70192
yjeF-yjeE-amiB-mutL-miaA-hfq-hflX-hflK-hflC	hfq	hflX	upstream	global sRNA chaperone; HF-I, host factor for	GTPase, stimulated by 50S subunit binding	2.75737	0.524931	7.58708	0.75374	this study		3.402
yqcA-truC-yqcC	truC	yqcA	downstream	short-chain flavodoxin, FMN-binding	tRNA(Ile1,Asp) pseudouridine(65) synthase	7.80256	4.49374	3.79553	2.79397	this study		2.90942
