# Supplementary material for: Extensive reshaping of bacterial operons by programmed mRNA decay
Source: PLoS Genet. 2018 Apr 18;14(4):e1007354. doi: 10.1371/journal.pgen.1007354 (PMC5927463; doi:10.1371/journal.pgen.1007354)
Supplement: S4 Table — (XLSX) [file pgen.1007354.s004.xlsx]

## Sheet: Diff decay in E.aerogenes
Upstream gene in pair	The first gene in the analyzed gene-pair (e.g., the malE gene in the malE-malF pair)
Downstream gene in pair	The second gene in the analyzed gene-pair (e.g., the malF gene in the malE-malF pair)
Stabilized gene in pair	The stabilized gene in pair (e.g., the malE gene in the malE-malF pair)
E. coli average ratio in steady-state mRNA levels between stabilzed and non-stablized genes	Average steady-state mRNA ratio between the stable and unstable genes (e.g., ratio = [mRNA level of malE] / [mRNA level of malF])
E. coli average half-life ratio between stabilzed and non-stablized genes	Average half-life ratio between the stable and unstable genes (e.g., ratio = [half-life of malE] / [half-life of malF])
E. aerogenes upstream gene in pair locus tag	Locus tag identifier of Upstream gene in E. aerogenes
E. aerogenes downstream gene in pair locus tag	Locus tag identifier of Downstream gene in E. aerogenes
E. aerogenes average ratio in steady-state mRNA levels between stabilzed and non-stablized genes	Average steady-state mRNA ratio between the stable and unstable genes (e.g., ratio = [mRNA level of malE] / [mRNA level of malF])
E. aerogenes average half-life ratio between stabilzed and non-stablized genes	Average half-life ratio between the stable and unstable genes (e.g., ratio = [half-life of malE] / [half-life of malF])
position of 3' end in the E. aerogenes genome	The genomic position of 3' end detected by term-seq in E. aerogenes
sequence upstream to 3' end	The genomic sequence found immediately upstream ot the 3' end in E. aerogenes
predicted fold of 3' sequence	The predicted fold of the sequence immediately upstream of the 3' end
fold stability (kcal/mol)	The predicted fold stability
Upstream gene in pair	Downstream gene in pair	Stabilized gene in pair	E. coli average ratio in steady-state mRNA levels between stabilzed and non-stablized genes	E. coli average half-life ratio between stabilzed and non-stablized genes	E. aerogenes upstream gene in pair locus tag	E. aerogenes downstream gene in pair locus tag	E. aerogenes average ratio in steady-state mRNA levels between stabilzed and non-stablized genes	E. aerogenes average half-life ratio between stabilzed and non-stablized genes	position of 3' end in the E. aerogenes genome	sequence upstream to 3' end	predicted fold of 3' sequence	fold stability (kcal/mol)
artI	artQ	upstream	2.90666	1.84619	EAE_14930	EAE_14925	2.94771	2.03333	3202370	TTTTCCATTAGCAAGCGCCGCCGGGATGACCGTCGGCCTTGCCGT	..........(((((.((((.(((.....))).)))))))))...	-20.1
artP	artI	downstream	1.91358	2.9586	EAE_14935	EAE_14930	1.64983	2.10345	NA	NA	NA	NA
bepA	yfgD	downstream	7.16089	3.1252	EAE_00550	EAE_00555	3.06594	2.75	NA	NA	NA	NA
elbB	mtgA	upstream	3.58962	4.05927	EAE_04475	EAE_04470	1.78877	1.92958	929306	CGGTGATGCTGGAGCGCCAGGTTAGCGCCTGGTTCTCCGGTGATT	.......(((((((.(((((((....))))))).)))))))....	-23.2
epd	pgk	downstream	2.99814	2.43016	EAE_02970	EAE_02965	5.35931	2.475	NA	NA	NA	NA
folX	yfcH	upstream	2.72241	2.15298	EAE_24500	EAE_24505	2.82234	2.37931	5224749	CGCGAAAGCCCGTCTCGATCCCCGCGTCACGCTGTGGCGCGCTTT	.((....)).............((((((((...))))))))....	-13
ftsA	ftsZ	downstream	1.92093	4.6243	EAE_11280	EAE_11285	2.9155	3	NA	NA	NA	NA
glgX	glgC	downstream	2.60764	2.61699	EAE_05390	EAE_05385	1.58677	2.73684	NA	NA	NA	NA
gpmM	envC	upstream	5.82518	2.55766	EAE_06270	EAE_06275	10.1088	2.02439	1302801	GTTCGATCCGTTCTTTACGCCAGCGCGCTTAGCGCTGGCGTATTG	...............(((((((((((.....)))))))))))...	-22.9
hfq	hflX	upstream	7.58708	2.75737	EAE_09315	EAE_09320	4.97589	2.19697	1973214	CTGTTTTTCCACGTCGGGGAGCCAGGTTTTCTGCGTTCCCCGCTG	............(.(((((((((((.....))).)))))))))..	-18.3
lptE	holA	upstream	3.88234	2.55266	EAE_13890	EAE_13885	3.84517	2.38235	2982889	AACAACTCCGCGCGCAGCTCACTGAAGGGCTGCGCGCGGCGTATT	....((.(((((((((((((......))))))))))))).))...	-30.7
potC	potD	downstream	5.41316	4.77722	EAE_16525	EAE_16520	9.54686	3.06061	NA	NA	NA	NA
ptsH	ptsI	upstream	2.29838	2.4169	EAE_00365	EAE_00370	1.89004	2.68539	73481	CTGCTGGAAGATGAGGAGCTTGAGCAGGAAATCATAGCCCTGATT	.........(((.(((.((((((........))).)))))).)))	-10.6
rbsD	rbsA	upstream	4.93252	11.5122	EAE_07245	EAE_07250	2.64254	3.88333	NA	NA	NA	NA
rpoZ	spoT	upstream	6.03298	5.16469	EAE_06440	EAE_06445	3.23615	2.80769	1334741	AAAACTACCTGCCGGAAGAGCAAATCAAGCGCCTTCGGCAGGCGT	.......(((((((((.(.((.......)).).)))))))))...	-18.3
selD	topB	upstream	2.3589	3.03072	EAE_21675	EAE_21670	2.0626	1.81967	4638024	CCTGGTGTATCGGCCACCTGCTGGAGCAGGCGCAGCCGGATGTTT	..........(((((.(((((....))))).)..)))).......	-14.5
trmI	yggL	downstream	4.2245	5.51068	EAE_03190	EAE_03185	5.55401	3.34286	NA	NA	NA	NA
yajC	secD	upstream	3.48718	5.69092	EAE_12500	EAE_12505	3.1596	3.07547	2683373	CGGCTGTTCAAATCACTGGCGCGCGCGGCGTCGCCGCCAGTGAGC	............(((((((((.(((......))))))))))))..	-20.7
ychA	kdsA	downstream	2.90221	2.26857	EAE_16745	EAE_16750	3.20744	2.77273	NA	NA	NA	NA
yihX	yihY	upstream	2.12327	2.38252	EAE_07375	EAE_07380	2.80974	4.21538	1538971	ATCAAAAAACCAAATACCATACCAGGCCGCTGGTGGCCTGGCTTA	.....................(((((((......)))))))....	-14.7
