# Supplementary material for: Extensive reshaping of bacterial operons by programmed mRNA decay
Source: PLoS Genet. 2018 Apr 18;14(4):e1007354. doi: 10.1371/journal.pgen.1007354 (PMC5927463; doi:10.1371/journal.pgen.1007354)
Supplement: S5 Table — (XLSX) [file pgen.1007354.s005.xlsx]

## Sheet: Diff decay in S.typhimurium
Upstream gene in pair	The first gene in the analyzed gene-pair (e.g., the malE gene in the malE-malF pair)
Downstream gene in pair	The second gene in the analyzed gene-pair (e.g., the malF gene in the malE-malF pair)
Stabilized gene in pair	The stabilized gene in pair (e.g., the malE gene in the malE-malF pair)
E. coli average ratio in steady-state mRNA levels between stabilzed and non-stablized genes	Average steady-state mRNA ratio between the stable and unstable genes (e.g., ratio = [mRNA level of malE] / [mRNA level of malF])
E. coli stdv of ratio in steady-state mRNA levels between stabilzed and non-stablized genes	Standard deviation of the steady-state mRNA level ratio
S. typhimurium upstream gene in pair locus tag	Locus tag identifier of Upstream gene in S. typhimurium
S. typhimurium downstream gene in pair locus tag	Locus tag identifier of Downstream gene in S. typhimurium
S. typhimurium average ratio in steady-state mRNA levels between stabilzed and non-stablized genes	Average steady-state mRNA ratio between the stable and unstable genes (e.g., ratio = [mRNA level of malE] / [mRNA level of malF])
S. typhimurium stdv of ratio in steady-state mRNA levels between stabilzed and non-stablized genes	Standard deviation of the steady-state mRNA level ratio
position of 3' end in the E. aerogenes genome	The genomic position of 3' end detected by term-seq in S. typhimurium
sequence upstream to 3' end	The genomic sequence found immediately upstream ot the 3' end in S. typhimurium
predicted fold of 3' sequence	The predicted fold of the sequence immediately upstream of the 3' end
fold stability (kcal/mol)	The predicted fold stability
Upstream gene in pair	Downstream gene in pair	Stabilized gene in pair	E. coli average ratio in steady-state mRNA levels between stabilzed and non-stablized genes	E. coli stdv of ratio in steady-state mRNA levels between stabilzed and non-stablized genes	S. typhimurium upstream gene in pair locus tag	S. typhimurium downstream gene in pair locus tag	S. typhimurium average ratio in steady-state mRNA levels between stabilzed and non-stablized genes	S. typhimurium stdv of ratio in steady-state mRNA levels between stabilzed and non-stablized genes	position of 3' end in the S. typhimurium genome	sequence upstream to 3' end	predicted fold of 3' sequence	fold stability (kcal/mol)
artI	artQ	upstream	2.90666	0.854286	SL1344_RS04500	SL1344_RS04495	1.90675	0.187697	959490	TTCCTTTAGCAAGCGCCGCCGGGATGACCGTCGGCCTTGCCGTCT	........(((((.((((.(((.....))).))))))))).....	-20.1
atpI	atpB	downstream	3.68364	1.1239	SL1344_RS19935	SL1344_RS19930	1.90288	0.233107	NA	NA	NA	NA
bepA	yfgD	downstream	7.16089	0.817769	SL1344_RS12800	SL1344_RS12805	2.27856	0.0580535	NA	NA	NA	NA
epd	pgk	downstream	2.99814	0.568535	SL1344_RS15885	SL1344_RS15880	3.42013	0.393619	NA	NA	NA	NA
gcvH	gcvP	upstream	5.03463	1.32569	SL1344_RS15800	SL1344_RS15795	2.6397	0.193285	3235779	TTTCGCACGCGTAGGCCCGGTAAGCGTCAGCGCCACCGGGCAATT	..............(((((((..(((....))).)))))))....	-17.6
hfq	hflX	upstream	7.58708	0.75374	SL1344_RS22390	SL1344_RS22395	6.64311	0.855407	4625515	GCGCTGTTTATCCATGTCGGGGGCGTCGGATAATCGCCCCCGCTG	...............(.((((((((.........)))))))))..	-17.4
hisJ	hisQ	upstream	5.83333	2.80753	SL1344_RS12080	SL1344_RS12075	4.77136	0.469305	2462086	CGGGGAGCATCGTAGGCCGGGCAAGGCACAGCCGCCATCCGGCGT	(((......)))...((((((...(((......))).))))))..	-15.4
kefB	yheV	downstream	5.00855	0.547009	SL1344_RS17845	SL1344_RS17840	4.0368	0.224905	NA	NA	NA	NA
lptE	holA	upstream	3.88234	1.33166	SL1344_RS03270	SL1344_RS03265	3.11697	0.0335823	707869	TGAACAACTCCGCGCGCAGCTCAATGAAGGGCTGCGTGCGGCATA	.........(((((((((((((......)))))))))))))....	-26.6
marR	marA	downstream	6.35556	2.23728	SL1344_RS07560	SL1344_RS07555	2.57123	0.502108	NA	NA	NA	NA
nrdD	nrdG	upstream	2.70278	0.181854	SL1344_RS22840	SL1344_RS22835	8.13953	0.498339	NA	NA	NA	NA
ompR	envZ	upstream	3.0961	0.520682	SL1344_RS18070	SL1344_RS18065	2.84424	0.436411	3681041	TGTTGCTCATCGTCACCTTGCTGTTCGTCAGCCTGGTGACGACCT	.........((((((((..((((.....))))..))))))))...	-20.1
phoP	phoQ	upstream	2.07213	0.646912	SL1344_RS06080	SL1344_RS06075	3.45381	0.713263	1275471	CCGCTGTCGCTGCGGGTTCGTTTTTTGCTGGCGACAGCCGGCGTC	((((((((((((((((.......))))).)))))))).)))....	-20.8
potC	potD	downstream	5.41316	2.18395	SL1344_RS06035	SL1344_RS06030	2.85396	0.591753	NA	NA	NA	NA
pspA	pspB	upstream	2.71786	0.162181	SL1344_RS08435	SL1344_RS08430	3.9509	0.255301	1738568	GATAATCAATAATGACAATGGCGGCGCCGATACGCGCCGTCGCTC	...................((((((((......))))))))....	-16.1
rbsD	rbsA	upstream	4.93252	1.6122	SL1344_RS19980	SL1344_RS19985	4.18585	0.387709	NA	NA	NA	NA
rpoZ	spoT	upstream	6.03298	0.70112	SL1344_RS19270	SL1344_RS19275	3.7128	0.151034	3955462	TGAATCAACTGATTCAAACCTACCTGCCGGAAGACCAGATTAAGCGTCTTCGGCAGGCGT	.......(((((((.((((((.......).))))))))))))...	-18.9
tatA	tatB	upstream	2.95486	0.718861	SL1344_RS20425	SL1344_RS20430	5.16538	0.370273	4202376	TGCTGTTAGTGTTCGTTATCGGCCTCATTGTGTTGGGGCCGCAAC	...................((((((((......))))))))....	-14.4
tehA	tehB	downstream	4.47013	0.254077	SL1344_RS08020	SL1344_RS08015	4.44538	0.8258	NA	NA	NA	NA
trmI	yggL	downstream	4.2245	1.56016	SL1344_RS16080	SL1344_RS16075	2.17214	0.102618	NA	NA	NA	NA
truC	yqcA	downstream	3.79553	2.79397	SL1344_RS15335	SL1344_RS15330	3.00938	0.0884551	NA	NA	NA	NA
yajC	secD	upstream	3.48718	0.85889	SL1344_RS02080	SL1344_RS02085	2.0191	0.161314	461959	GGCTGTTCAAATCACTGGCGTGCGCGGCGTCGCCGCCAGTGAGCA	...........(((((((((.(((......))))))))))))...	-20.7
ychA	kdsA	downstream	2.90221	0.561039	SL1344_RS08850	SL1344_RS08845	2.15966	0.337629	NA	NA	NA	NA
ydhJ	ydhK	upstream	2.33333	0	SL1344_RS07165	SL1344_RS07160	2.02611	0.435589	NA	NA	NA	NA
yecD	yecE	upstream	3	0	SL1344_RS09515	SL1344_RS09520	2.29918	0.511612	1955444	TCTGGAAGAGTATGCCCGCCACTTTAACTGCGTGGAGGGCAACAC	.........((.(((((.((((.........)))).)))))))..	-15.6
yihX	yihY	upstream	2.12327	0.323971	SL1344_RS20680	SL1344_RS20685	2.43928	0.304272	NA	NA	NA	NA
