# Supplementary material for: Extensive reshaping of bacterial operons by programmed mRNA decay
Source: PLoS Genet. 2018 Apr 18;14(4):e1007354. doi: 10.1371/journal.pgen.1007354 (PMC5927463; doi:10.1371/journal.pgen.1007354)
Supplement: S6 Table — (XLSX) [file pgen.1007354.s006.xlsx]

## Sheet: E.coli 3' protective structures
Upstream gene in pair	The first gene in the analyzed gene-pair (e.g., the malE gene in the malE-malF pair)
Downstream gene in pair	The second gene in the analyzed gene-pair (e.g., the malF gene in the malE-malF pair)
Stabilized gene in pair	The stabilized gene in pair (e.g., the malE gene in the malE-malF pair)
Position of 3' end in the E. coli genome	The genomic position of 3' end detected by term-seq in E. coli
Sequence upstream to 3' end	The genomic sequence found immediately upstream ot the 3' end in E. coli
Predicted fold of 3' sequence	The predicted fold of the sequence immediately upstream of the 3' end
Fold stability (kcal/mol)	The predicted fold stability
Upstream gene in pair	Downstream gene in pair	Stabilized gene in pair	Position of 3' end in the E. coli genome	Sequence upstream to 3' end	Predicted fold of 3' sequence	Fold stability (kcal/mol)
artI	artQ	upstream	897651	CCTGATGAATGAATTTTTTCCTTTAGCAAGCGCCGCCGGGATGACCGTCGGCCTTGCCGT	..........(((((.((((.(((.....))).)))))))))...	-20.1
elbB	mtgA	upstream	3343074	TCGCCGTTTTCTTTTGCGGTTAATGGTTGTCCTCGCCGTTTTCTGGGGCGGGGGCATCGC	((((........((((((((((.(.....).))))))))))))))	-20.3
eutK	eutR	upstream	2548544	GTCTCAAGCCCCATTAACCTGTCGGAGGTGCCGGGTGTCCTACAACACCCGGCATTAACA	........(..((((((((((((......))))))))))))..).	-22.7
folX	yfcH	upstream	2415333	GTGACGCGTAACCCGCAGAAAGCCAGTTCCGTTCTCGGCCCTCGGGTGACACTATGGCAA	......((((.....(((((((.....)))).)))....))))..	-10.6
gcvH	gcvP	upstream	3042456	CTTTATTCCTCTTCTGCGGGAGAGGATCAGGGTGAGGAAAATTTATGCCTCACCCTCACT	.............(((((((((..........)))))))))....	-15.7
gpmM	envC	upstream	3780276	CCGCGCAGGTTTGCAATCAGGCCCATCATCTACGCCAGCGTTCTTAGCGCTGGCGTATTG	...............((((((((((((...))))))))))))...	-20.1
hfq	hflX	upstream	4390467	CGAATAAGGTTTCGGGCTGTTTTTTTACACGGGGAGCCAGCGATCCTGCGTTCCCCGCTG	..............(((((((((((.....))).))))))))...	-17.6
hisJ	hisQ	upstream	2419431	GGCTAATCGCCATCGGTGAAAGAAAGCCCGCTCCCTTCGGGTAACCGGAGGGAGACAAGA	...............((((((((((....))))))))))......	-19.9
lptE	holA	upstream	666998	TTCGGTTGTACCCGGAACAACTCCGCGCGCAGCTCAATGAAGGGCTGCGCGCGGCGTATC	....((.(((((((((((((......))))))))))))).))...	-30.7
malE	malF	upstream	4235022	CGTCAGCGTCGCATCAGGCAGTTGTTGTCGGATAAGGCGTGAAAGCCTTATCCGTCCTGG	(((..........((((((((((......)))))))))).)))).	-20.3
menC	menE	upstream	2368367	CGCCTTACGTCTTAATGACGAGCAACTCAACTGGCGCGAGCTTTGTGCTCGCGTCGATGA	....(((...)))...((((((((((.....))))))))))....	-19
mglB	mglA	upstream	2232793	CTGGCTGAATTCAGCAAGAAATAAGACTGATTGGGCGCAGTCTATTACTGCGCCCTTATT	.................(((((((((.....))))))))).....	-17.7
murQ	murP	upstream	2540165	TTGTGGTAACTGTATGACGCGCCTGCGTCTGGGTGTACATGACAGTTCACTGGTTGATCC	.((((..((((((((..((((((......)))))).))).)))))))))..........	-16.2
nrdD	nrdG	upstream	4450281	AATCTTCACTCTGAGCTAAGCAAATGCCGGATGCGGCGTAAACGCCTTATCCGGCCTACA	..........((((((((.((((....)))).)))))))).....	-21.3
ompR	envZ	upstream	3529135	TTTGCCCGTACGTTATTGCTCATCGTCACCTTGCTGTTCGCCAGCCTGGTGACGACTTAT	.......((((((((..((((.....))))..)))))))).....	-19.5
pspA	pspB	upstream	1363039	CCAAAATGAAGCAAGACAATCAATAATAACATCCAGGCGGCGTCCGAACGCGCCGCCGCT	....................((((((((......))))))))...	-16.8
ptsH	ptsI	upstream	2527703	GAAGGGCATATTATGCTGCTCGAAGATGAGGAGCTGGAGCAGGAAATCATAGCCCTGATT	(((((((((..(((((...)))))..)))))))))(((.((((((........)).)))))))....	-28.2
rbsD	rbsA	upstream	3927153	ATGCGAATATCATTCTCTGTGCTGGCGTGACGTTCTGAGGCCGTCATGGAAGCATTACTT	...(((((..(((((((.((...)).)))))))..))))).....	-15.1
rfaD	rfaF	upstream	3788422	AGGCGCGCTATCCCCAGGCGATAATCGATGTGATGGCACCGGCATGGTGCCGTCCATTAT	...........((((.(((((((((.....)))))))))))))..	-19.6
rpoZ	spoT	upstream	3815839	TGAATCAACTGATTCAAACCTACCTGCCGGAAGACCAAATCAAGCGTCTGCGGCAGGCGT	.......(((((((..(((((.......).)))).)))))))...	-17.5
selD	topB	upstream	1841058	ATGGTCAGGTGGTGACCTGGTGTATCGGTCACCTGCTTGAGCAGGCGCAGCCAGACGCCT	..(((....)))(((((((.........)))))))..........	-14.3
tatA	tatB	upstream	4015647	ATCGGTTTTAGCGAACTGCTATTGGTGTTCATCATCGGCCTCGTCGTTCTGGGGCCGCAA	.(((....((((.....))))(((((((......)))))))))).	-14.6
uhpA	uhpB	upstream	3843408	CGTTATTGCCTGCTTTTTTATCTTCTCTGCCGCATGGTTTTGCCTGTGGAGTATCAGCCT	...........((.(((((.(((...)))))))))).........	-8.9
yajC	secD	upstream	423245	GTTTGGTGAGGATCCGGCTGTTCAGATCACTGGTGCGCGCGGAGTCGCCGCCAGTGAGCA	...........(((((((((.(((......))))))))))))...	-18.8
yecD	yecE	upstream	1945758	GTTGGGGATCACCAGCCTTGAAGAGTATGCCCGCCACTTTAACTGCGTGGAGGGCAACAC	.........((.(((((.((((.........)))).)))))))..	-15.6
yihX	yihY	upstream	4069568	GCTAAAAACCATTCAGGACAAAGCCAGGCACCGTACCCGTCCACTATGGGCCTGGCTAAA	......((((((((.(((((.........)))))))))))))...	-20.9
