# Supplementary material for: Extensive reshaping of bacterial operons by programmed mRNA decay
Source: PLoS Genet. 2018 Apr 18;14(4):e1007354. doi: 10.1371/journal.pgen.1007354 (PMC5927463; doi:10.1371/journal.pgen.1007354)
Supplement: S8 Table — (XLSX) [file pgen.1007354.s008.xlsx]

## Sheet: Translation and decay
Upstream gene in pair	The first gene in the analyzed gene-pair (e.g., the malE gene in the malE-malF pair)
Downstream gene in pair	The second gene in the analyzed gene-pair (e.g., the malF gene in the malE-malF pair)
Average half-life ratio between stabilzed and non-stablized genes (Control; Moffitt et al. 2016)	Average half-life ratio between the stable and unstable genes (e.g., ratio = [half-life of malE] / [half-life of malF]), calcualted using control samples from Moffitt et al 2016, Elife
Stdv half-life ratio between stabilzed and non-stablized genes (Control; Moffitt et al. 2016)	Standard deviation of the half-life ratio
Average half-life ratio between stabilzed and non-stablized genes (+Kasugamycin; Moffitt et al. 2016)	Average half-life ratio between the stable and unstable genes (e.g., ratio = [half-life of malE] / [half-life of malF]), calcualted using Kasugamycin treated samples from Moffitt et al 2016, Elife
Stdv half-life ratio between stabilzed and non-stablized genes (+Kasugamycin; Moffitt et al. 2016)	Standard deviation of the half-life ratio
Upstream gene in pair	Downstream gene in pair	Average half-life ratio between stabilzed and non-stablized genes (Control; Moffitt et al. 2016)	Stdv half-life ratio between stabilzed and non-stablized genes (Control; Moffitt et al. 2016)	Average half-life ratio between stabilzed and non-stablized genes (+Kasugamycin; Moffitt et al. 2016)	Stdv half-life ratio between stabilzed and non-stablized genes (+Kasugamycin; Moffitt et al. 2016)
artP	artI	1.8018	NA	1.26105	0.195324
atpI	atpB	2.25924	0.284879	1.82787	0.126934
cpxR	cpxA	1.56172	0.0152057	1.86712	0.503847
elbB	mtgA	2.66467	0.0276353	1.53028	0.205356
epd	pgk	1.78216	0.144067	1.56699	0.0330097
glgX	glgC	2.15079	0.108241	1.65076	0.168912
gntK	gntU	1.94029	0.13165	0.657566	0.109591
gpmM	envC	2.88125	0.21875	2.30281	0.164256
hfq	hflX	3.402	0.382949	2.53371	NA
kefB	yheV	2.34375	NA	1.55414	0.184675
malE	malF	3.06433	NA	1.6574	0.0171562
marR	marA	2.17803	0.284229	1.00285	0.0550259
mcrB	mcrC	2.63866	0.88356	1.94138	0.41506
metI	metQ	3.10204	NA	1.69924	0.0809813
murP	yfeW	2.02151	NA	1.5093	0.200137
murQ	murP	1.81794	0.783119	1.37996	0.205031
nrdD	nrdG	1.74118	NA	1.20389	0.107934
ompR	envZ	2.20792	NA	1.45102	0.224993
phoP	phoQ	3.21458	0.0114512	2.17989	0.0861378
potC	potD	3.96835	0.0970667	1.34383	0.0414133
ptsH	ptsI	1.83731	0.00827799	1.39502	0.142477
rpoZ	spoT	2.20002	0.378594	2.30464	NA
selD	topB	2.22081	0.170172	1.34634	0.039517
tatA	tatB	2.30628	0.0532693	1.08283	0.0847993
tehA	tehB	5.91394	0.112143	2.70927	NA
trmI	yggL	3.52404	NA	1.44019	0.122126
truC	yqcA	2.90942	0.239093	2.73586	0.192712
uhpA	uhpB	2.09211	NA	1.00593	0.0596464
yajC	secD	2.36432	0.312372	2.17686	0.3616
ychA	kdsA	1.6674	0.313553	1.29703	0.20297
ydhJ	ydhK	2.07407	NA	1.1031	0.245957
yebZ	yebY	2.03155	0.0392444	1.42071	NA
yecD	yecE	3.51163	NA	2.3052	0.134798
yieP	hsrA	2.29286	NA	1.63823	0.230622
yihX	yihY	1.70192	NA	2.01106	0.225654
