# Supplementary material for: Extensive reshaping of bacterial operons by programmed mRNA decay
Source: PLoS Genet. 2018 Apr 18;14(4):e1007354. doi: 10.1371/journal.pgen.1007354 (PMC5927463; doi:10.1371/journal.pgen.1007354)
Supplement: S9 Table — (XLSX) [file pgen.1007354.s009.xlsx]

## Sheet: Bacterial genomes used
Bacteria used in conservation analysis (Figures S5-S6)	IMG ID
Salmonella enterica subsp. enterica serovar Typhimurium SL1344	2690315876
Enterobacter aerogenes KCTC 2190	650716035
Shigella flexneri G1663	2630968800
Citrobacter freundii CAV1741	2718217729
Enterobacter cloacae EcWSU1	2506520035
Klebsiella pneumoniae 1158	2630968806
Serratia marcescens RSC-14	2639762997
Pantoea agglomerans C410P1	2716884865
Escherichia coli UPEC_011	2740892426
Klebsiella oxytoca JKo3	2687453105
Salmonella enterica enterica sv. Enteritidis SEJ	2597490089
Shigella boydii ATCC 9210	2636415858
Pantoea ananatis R100	2687453352
Serratia plymuthica AS9	2506520007
Serratia odorifera 4Rx13	2534682368
Cronobacter condimenti LMG 26250	2667527454
Enterobacter hormaechei oharae 34399	2728369348
Escherichia coli ETEC H10407	2597489870
Escherichia coli sv. O157:H7 4276	2718217960
Klebsiella variicola DSM 15968	2630968774
Salmonella enterica enterica sv. typhimurium ATCC 13311	2597490268
